# Supplementary material for: Hard Surface Biocontrol in Hospitals Using Microbial-Based Cleaning Products
Source: PLoS One. 2014 Sep 26;9(9):e108598. doi: 10.1371/journal.pone.0108598 (PMC4178175; doi:10.1371/journal.pone.0108598)
Supplement: Table S2 — Statistical analysis on the reduction of coliforms load. Results are expressed as CFU/m2. (XLSX) [file pone.0108598.s002.xlsx]

## Sheet: Foglio1
Table S2
San Giorgio Hospital						Sant'Anna Hospital						AZ Lokeren
Weeks	Mean CFU/m2 Count	95% CI	Difference between means	P-value		Weeks	Mean CFU/m2 Count	95% CI	Difference between means	P-value		Weeks	Mean CFU/m2 Count	95% CI	Difference between means	P-value
0	4687	1787-7587				0	3055	2391-3720				0	8853	8278-9428
1	479	133-825	4208	0.004		1	955	583-1327	2100	0.0005		0.5	6773	6182-7364	2080	0.0005
2	958	161-1755	3729	0.011		2	599	173-1024	2456	0.0005		1	5413	4820-6006	3440	0.0005
3	271	85-457	4416	0.003		3	425	202-648	2630	0.0005		1.5	4240	3795-4685	4613	0.0005
5	583	207-959	4104	0.005		4	217	83-351	2838	0.0005		2	3627	3278-3975	5226	0.0005
6	42	0-90	4645	0.002		5	781	424-1138	2274	0.0005		4	3680	3292-4067	5173	0.0005
7	187	0-401	4500	0.002		6	764	340-1188	2291	0.0005		8	3293	2947-3639	5560	0.0005
8	354	105-603	4333	0.002								12	3507	3163-3850	5346	0.0005
11	125	47-202	4562	0.002								18	3200	2846-3553	5653	0.0005
13	167	63-270	4520	0.002								24	3560	3273-3846	5293	0.0005
15	83	11-155	4604	0.002
20	146	0-327	4541	0.002
24	125	37-212	4562	0.002
