# Supplementary material for: Hard Surface Biocontrol in Hospitals Using Microbial-Based Cleaning Products
Source: PLoS One. 2014 Sep 26;9(9):e108598. doi: 10.1371/journal.pone.0108598 (PMC4178175; doi:10.1371/journal.pone.0108598)
Supplement: Table S5 — Statistical analysis on the reduction of Candida albicans load. Results are expressed as CFU/m2. (XLSX) [file pone.0108598.s005.xlsx]

## Sheet: Foglio1
Table S5
San Giorgio Hospital						Sant'Anna Hospital
Weeks	Mean CFU/m2 Count	95% CI	Difference between means	P-value		Weeks	Mean CFU/m2 Count	95% CI	Difference between means	P-value
0	2187	1605-2769				0	15625	7019-24230
1	104	16-192	2083	0.0005		1	217	56-378	15408	0.0005
2	208	0-439	1979	0.0005		2	269	120-418	15356	0.0005
3	78	0-189	2109	0.0005		3	174	0-347	15451	0.0005
5	182	29-335	2005	0.0005		4	139	25-253	15486	0.0005
6	78	0-170	2109	0.0005		5	1111	798-1424	14514	0.001
7	208	64-353	1979	0.0005		6	729	365-1093	14896	0.001
8	78	0-162	2109	0.0005
11	208	32-385	1979	0.0005
13	234	77-391	1953	0.0005
15	78	2-154	2109	0.0005
20	26	0-76	2161	0.0005
24	78	0-162	2109	0.0005
